# Supplementary material for: Natural Tyrosinase Inhibitors from Lycopodium japonicum
Source: Molecules. 2025 Oct 9;30(19):4024. doi: 10.3390/molecules30194024 (PMC12525909; doi:10.3390/molecules30194024)
Supplement: Supplementary file 1 [file molecules-30-04024-s001.zip]

Archive with 1 entries (1 files):
- molecules-3789773-supplementary.pdf
